# Supplementary material for: Neurofilament Light Chain Protein in Plasma and Extracellular Vesicles Is Associated with Minimal Hepatic Encephalopathy and Responses to Rifaximin Treatment in Cirrhotic Patients
Source: Int J Mol Sci. 2023 Sep 29;24(19):14727. doi: 10.3390/ijms241914727 (PMC10572420; doi:10.3390/ijms241914727)
Supplement: Supplementary file 1 [file ijms-24-14727-s001.zip]

Archive with 1 entries (1 files):
- ijms-2620468-supplementary.pdf
